# Supplementary material for: Real-World Therapy with Pembrolizumab: Outcomes and Surrogate Endpoints for Predicting Survival in Advanced Melanoma Patients in Germany
Source: Cancers (Basel). 2022 Apr 1;14(7):1804. doi: 10.3390/cancers14071804 (PMC8997941; doi:10.3390/cancers14071804)
Supplement: Supplementary file 1 [file cancers-14-01804-s001.zip]

Archive with 1 entries (1 files):
- cancers-1643200-supplementary.pdf
